# Supplementary material for: Genomics of experimental adaptation of Staphylococcus aureus to a natural combination of insect antimicrobial peptides
Source: Sci Rep. 2018 Oct 18;8:15359. doi: 10.1038/s41598-018-33593-7 (PMC6193990; doi:10.1038/s41598-018-33593-7)
Supplement: Supplementary file 1 — Supplementary Table 1 [file 41598_2018_33593_MOESM1_ESM.xlsx]

## Sheet: table_s1.csv
Table S1. Summary of cross resistance (MICs in ﻿μg/ml)						Mutation present
Type	Name	Line	Colistin	Melittin	Vancomycin	pmt	nsa
population	T1-1-P	1	256	32	<2	1	0
population	T1-2-P	2	256	64	2 to 4	1	0
population	T1-3-P	3	512	16	<2	0	1
population	T1-4-P	4	256	64	2 to 4	0	0
population	T1-5-P	5	256	64	4	1	0
population	T1T2-1-P	1	512	32	<2	0	1
population	T1T2-2-P	2	512	16-32	<2	0	1
population	T1T2-3-P	3	256	64-128	<2	0	1
population	T1T2-4-P	4	64	64	<2	1	0
population	T1T2-5-P	5	512	64-128	<2	1	0
population	con-1-P	1	32-64	8	<2	0	0
population	con-2-P	2	32-64	8	<2	0	0
population	con-3-P	3	32-64	2018-08-04	<2	0	0
population	con-4-P	4	32-64	2018-08-04	<2	0	0
population	con-5-P	5	64	8	<2	0	0
population	ANCESTOR-P	-	32-64	8	<2	0	0
colony	T1-1-L-C	1	128	16-32	<2	0	0
colony	T1-1-S-C	1	256	16	<2	1	0
colony	T1-2-L-C	2	64-128	32	<2	1	0
colony	T1-2-S-C	2	256	32	<2	1	0
colony	T1-3-L-C	3	64-128	16-32	<2	0	1
colony	T1-3-S-C	3	256	16	<2	0	1
colony	T1-4-C	4	32	32	4	1	0
colony	T1-5-C	5	64	32	<2	1	0
colony	T1T2-1-C	1	256	8	<2	0	1
colony	T1T2-2-C	2	128	16	<2	0	1
colony	T1T2-3-C	3	64	16	<2	0	1
colony	T1T2-4-L-C	4	32-64	32-64	<2	1	0
colony	T1T2-4-S-C	4	16	16	<2	1	0
colony	T1T2-5-L-C	5	128	32	<2	1	0
colony	T1T2-5-S-C	5	128	32-64	<2	1	0
colony	con-1-C	1	32	4	<2	0	0
colony	con-2-C	2	32	4	<2	0	0
colony	con-3-C	3	32-64	4	<2	0	0
colony	con-4-C	4	32-64	4	<2	0	0
colony	con-5-C	5	64	8	<2	0	0
colony	ANCESTOR-C	-	64	8	<2	0	0
